# Supplementary material for: Association of the I264T Variant in the Sulfide Quinone Reductase-Like (SQRDL) Gene with Osteoporosis in Korean Postmenopausal Women
Source: PLoS One. 2015 Aug 10;10(8):e0135285. doi: 10.1371/journal.pone.0135285 (PMC4530967; doi:10.1371/journal.pone.0135285)
Supplement: S1 Table — Age, BMI, and residential area were included as covariates in the additive genetic models. P-values < 0.05 are indicated in bold and the nonsynonymous SNP is indicated in red. The SNP positions are based on the NCBI Build 36 human genome assembly. Abbreviations: A1, minor allele; Add p, p-value in the additive genetic model; CI, confidence interval; MAF, minor allele frequency; OR, odds ratio; and SNP, single nucleotide polymorphism. (XLSX) [file pone.0135285.s002.xlsx]

## Sheet: sTable 1
S1 Table. Result of the case-control association analysis of SNPs in the SQRDL gene with osteoporosis in the Korean postmenopausal women subjects
SNP	Base pair	A1	Position	MAF		Genotyping rate (%)	OR	CI 0.95	Add p
				Case (n=405)	Control (n=722)
rs12442114	43700436	T	Upstream	0.2333	0.2251	99.9095	0.9983	0.80-1.25	0.9885
rs2218309	43725953	G	Intron	0.4272	0.4535	99.8643	0.8745	0.72-1.06	0.1649
rs6493165	43734911	T	Intron	0.1716	0.1683	99.9548	0.9604	0.75-1.24	0.7539
rs635205	43735676	C	Intron	0.337	0.304	99.9774	1.222	1.00-1.50	0.05263
rs11853733	43751085	G	Intron	0.2938	0.2735	99.9887	1.063	0.87-1.30	0.5567
rs16946803	43752733	C	Intron	0.2901	0.2452	100	1.289	1.04-1.60	0.02024
rs1044032	43755727	C	Exon	0.421	0.4903	99.8982	0.7374	0.61-0.90	0.0021
rs12903858	43759458	G	Intron	0.4243	0.4861	99.8643	0.7545	0.62-0.92	0.0044
rs17553285	43759534	G	Intron	0.0716	0.0651	100	1.302	0.90-1.89	0.1636
rs2289579	43767684	C	Intron	0.07531	0.06787	100	1.281	0.90-1.83	0.1754
rs11070467	43772293	T	Dowmstream	0.4247	0.383	100	1.224	1.01-1.49	0.0411
rs8026116	43775298	C	Dowmstream	0.4231	0.3793	99.9321	1.227	1.01-1.49	0.03809
Age, BMI, and residential area were included as covariates in the additive genetic models. P-values < 0.05 are indicated in bold and the nonsynonymous SNP is indicated in red. The SNP positions are based on the NCBI Build 36 human genome assembly. Abbreviations: A1, minor allele; Add p, p-value in the additive genetic model; CI, confidence interval; MAF, minor allele frequency; OR, odds ratio; an…
